# Supplementary material for: Palliative Care Professionals’ Message to Others: An Ethnographic Approach
Source: Int J Environ Res Public Health. 2021 May 17;18(10):5348. doi: 10.3390/ijerph18105348 (PMC8156736; doi:10.3390/ijerph18105348)
Supplement: Supplementary file 1 [file ijerph-18-05348-s001.zip]

Archive with 1 entries (1 files):
- ijerph-1204674-supplementary.pdf
